# Supplementary material for: Genetic Diversification of Starch Branching Enzymes during Maize Domestication and Improvement
Source: Genes (Basel). 2023 May 11;14(5):1068. doi: 10.3390/genes14051068 (PMC10218289; doi:10.3390/genes14051068)
Supplement: Supplementary file 1 [file genes-14-01068-s001.zip]

Archive with 2 entries (2 files):
- Supplementary Table and Figure.pdf
- Supplementary Table.xlsx
