# Supplementary material for: Genetic Diversification of Starch Branching Enzymes during Maize Domestication and Improvement
Source: Genes (Basel). 2023 May 11;14(5):1068. doi: 10.3390/genes14051068 (PMC10218289; doi:10.3390/genes14051068)
Supplement: Supplementary file 1 [file genes-14-01068-s001.zip › Supplementary Table.xlsx]

## Sheet: Supplementary Table 1
S1 Statistical analysis of 12 phenotypic traits for tested inbred lines
Trait	Max	Min	Range	Mean	STD	CV	Fold
PV	3180	364	2816	1162.3	387.8	0.334	8.74
TV	1494	339	1454	954.6	228.8	0.24	4.41
BD	2006	5	2001	207.8	203.7	0.981	401.2
FV	3509	623.5	3291.5	2007.7	492.7	0.245	5.63
SB	2104	284.5	2405	1053.2	384.6	0.365	7.4
PT	7	4.7	2.6	5.5	0.5	0.082	1.49
Ptemp	93.9	78.7	17.6	82.5	2.8	0.034	1.19
△Hgel	8.5	3.2	6.4	6.4	0.8	0.13	2.61
To	73.1	66.3	7.3	69.4	1.2	0.018	1.1
Tp	78.9	72.9	6.7	75.1	1.1	0.014	1.08
Tc	87.1	80	8.6	82.3	1.2	0.015	1.09
KSC	69.4	61.6	10	67.4	1.3	0.019	1.13
Trait abbreviations: PV, peak viscosity; TV, trough viscosity; BD, breakdown viscosity; FV, final viscosity; SB, setback viscosity; PT, peak time; Ptemp, pasting temperature; △Hgel, the enthalpy of gelatinization; To, onset temperature; Tp, peak temperature; Tc, conclusion temperature; KSC, the crude starch content of corn.

## Sheet: Supplementary Table 2
S2 The sequences of ZmSBEs
>NC_050100.1:c65205890-65200123 Zea mays cultivar B73 chromosome 5, Zm-B73-REFERENCE-NAM-5.0, whole genome shotgun sequence, GRMZM2G088753, ZmSBEI
ACGAGATGGGACTCACACGCCGTCACAATGCTGTGCCTCGTGTCGCCCTCTTCCTCGCCGACTCCGCTTCCGCCGCCGCGGCGCTCTCGCTCGCATGCTGATCGGGCGGCACCGCCGGGGATCGCGGTAAGCTGCGGCGATCCGGGGGCTGGTGGATTTACTACTTTTGCTTTTTTTTCTTCTGTACTGATGGTTCATAGTTTCGCAGGGTGGCGGCAATGTGCGCCTGAGTGTGTTGTCTGTCCAGTGCAAGGCTCGCCGGTCAGGGGTGCGGAAGGTAGATCTTTCCCCAGATTAGAACACGTTGTTACGGACAAAATGGAATTTGGTAGTAGTTTTGGAGAGAGAAAAAAAACTCTGGAATTTGTGGATTGGGTCTCGCTCTCGCTTTGGATTTGG…
>NC_050097.1:60604055-60614668 Zea mays cultivar B73 chromosome 2, Zm-B73-REFERENCE-NAM-5.0, whole genome shotgun sequence, GRMZM2G073054, ZmSBEIIa
GCGACAGCGGCAGACCGCGAGGGCGCCTGCCACGGATGGCCAGGAACGCGCTCTCAGCCGTTGGTTCGCGATCTGCTGCTGCCCCACCCCAACGCCACGTCTCCGTCCGCTGCCACCTCCGGCCGTCCGGCGCGGGCGCACGGGGAAGACGACGCCCACGCTTTTCCACGGGGCCCCCACCCTGGCGCCTTTTTCCCTTTCACATCCCCATGCAGATGCAGCGCCAGTGCCTCCTTCCACCACCGCCGCACACGTTGCTCCCCCATTCCTTCCCTCCCCACTCCCCAGCCCAGCCCTGCTCACTCCCGCGGGCTAATAATATCTCACGCCGCTCGTCCTCCTCGGCCTCAGCTGCCGCCACTCCCCACACTCGCTTCCCGTGGGCTGCGCGGGTGAAGG…
>NC_050100.1:c171769794-171752856 Zea mays cultivar B73 chromosome 5, Zm-B73-REFERENCE-NAM-5.0, whole genome shotgun sequence, GRMZM2G032628, ZmSBEIIb
CCCAGAGCAGACCCGGATTTCGCTCTTGCGGTCGCTGGGGTTTTAGCATTGGCTGATCAGTTCGATCCGATCCGGCTGCGAAGGCGAGATGGCGTTCGCGGTTTCTGGGGCGGTGCTCGGTGGGGCCGTAAGGGCTCCCCGACTCACCGGCGGCGGGGAGGGTAGTCTAGTCTTCCGGCACACCGGCCTCTTCTTAACTCGTAATGATCCTGCAACTCCTCCTCCCTCTCTGATCAAGTGTGGGCCTGATTCGGGTCTGTATGCGAGTGTTGTGGTGGTGAACTGGTGAATTGGTGATGCATGCAGGGGGTGCTCGAGTTGGATGTTCGGGGACGCACGGGGCCATGCGCGCGGCGGCCGCGGCCAGGAAGGCGGTCATGGTTCCTGAGGGCGAGAATG…
>NC_050103.1:145699399-145702368 Zea mays cultivar B73 chromosome 8, Zm-B73-REFERENCE-NAM-5.0, whole genome shotgun sequence, GRMZM2G005298, ZmSBEIII
AGAGTACGTTATCACATTTCGTTGCTGTCATCCCTCCAAAACGGTAACCCTTGCCGTCGCCGGGCGTTCTCGCTCTCGGCCTCCAGCCGGCGCGCCGCGTCTCCCAGCGCTCCTCCCTCCACATTCCTCGGCCACCGCACGAACCTCAAAACTATGGCCTCGTGCCCTCTGTTCCTCCTTGTCCCGCGGCCCCCTCCTTCCCTTGTCGGCGCCGACCGCTGCCCAGGCTCCGCGGGCTGCTCAGATCTCCCAACTAGCTGCCGTCCTCATCCTGGACGCCGGCATGGTTACCCATTTCGTTGCAACTCGTCTTCTTCCTCGTCCGCGCCTCGCGAGCGCCCGCCCAGGCAGCGCCCCGGTGGCCGTGGCGACGCCATCGACCCCGTAGGCTTCCTCACC…
